# Supplementary material for: Access to insurance navigation support through the State Health Insurance Assistance Program (SHIP)
Source: Health Aff Sch. 2024 May 21;2(6):qxae072. doi: 10.1093/haschl/qxae072 (PMC11192052; doi:10.1093/haschl/qxae072)
Supplement: qxae072_Supplementary_Data [file qxae072_supplementary_data.zip]

Archive with 2 entries (2 files):
- coi_disclosure.docx
- SHIP Aim 2 appendix May 6 2024.docx
